# Supplementary material for: Machine Learning for Predicting Mortality in Transcatheter Aortic Valve Implantation: An Inter-Center Cross Validation Study
Source: J Cardiovasc Dev Dis. 2021 Jun 4;8(6):65. doi: 10.3390/jcdd8060065 (PMC8227005; doi:10.3390/jcdd8060065)
Supplement: Supplementary file 1 [file jcdd-08-00065-s001.zip]

Archive with 3 entries (2 files):
- supplementary/
- supplementary/jcdd-1233331-supplementary.pdf
- supplementary/Tripod-Checklist-Prediction-Model-Development-and-Validation-Word.pdf
